# Supplementary material for: Application of Long-Read Nanopore Sequencing to the Search for Mutations in Hypertrophic Cardiomyopathy
Source: Int J Mol Sci. 2022 Dec 13;23(24):15845. doi: 10.3390/ijms232415845 (PMC9779642; doi:10.3390/ijms232415845)
Supplement: Supplementary file 1 [file ijms-23-15845-s001.zip]

Archive with 1 entries (1 files):
- ijms-2086401-supplementary.xlsx
