# Supplementary material for: Application of Long-Read Nanopore Sequencing to the Search for Mutations in Hypertrophic Cardiomyopathy
Source: Int J Mol Sci. 2022 Dec 13;23(24):15845. doi: 10.3390/ijms232415845 (PMC9779642; doi:10.3390/ijms232415845)
Supplement: Supplementary file 1 [file ijms-23-15845-s001.zip › ijms-2086401-supplementary.xlsx]

## Sheet: Лист1
Table S1. PCR primer sequences for amplification of the HCM genes.
Gene	Position (GRCh38.p13)	Length (bp)	Sequence (5'-3')
MYBPC3	chr11:47349064-47352970	3907	F: GTGAAATACAGGCTTTTGTGCAATG
			R: GTACAATTTGCTGTAAGAGGGACAC
	chr11:47343303-47346254	2951	F: GGAAGTGAGCCCGAGACAAA
			R: TGCTAAAGAGGCTCAAGGGC
	chr11:47337865-47344524	6659	F: TTCCCACTCCAACTAACCGC
			R: CAGCAGCAACATGGGCTTTT
	chr11:47334498-47342159	7661	F: CTGTGGCTTTTACTTTCCCTGTTCCAGA
			R: `CAGAAAAGAAGCTGGAGGTGTACCAGAG
	chr11:47330903-47336604	5701	F: TCTGAAGAGTGAATGCTGTAGGGGAAGA
			R: GGGACTGATTCCTGGTTTGTTCAGTTCT
MYH7	chr14:23427651-23436257	8606	F: GCCACCTGGCTAGGAAATGT
			R: TTGGGGAACATGCACTCCTC
	chr14:23419524-23428272	8748	F: TGCATGATGACCTCCCACAC
			R: TTGACAGAACGCTGGGTCTC
	chr14:23412217-23420342	8125	F: TGGTGGCTCTATTTAAAAGGGGATGCAG
			R: AGAGCTAAACTGACTTGCTGTTCCAGAG
TNNI3	chr19:55156000-55158542	2542	F: ACATGGTCCTGAAGGAGTAGGTTG
			R: GATGGATTTCCCAGTGCTATTGAC
	chr19:55150151-55156191	6040	F: CCCTCTCAGCGTTTGTGTCT
			R: CCCAAGGATGCGAGGTTTCT
TNNT2	chr1:201371060-201378100	7040	F: CAGGAGGGTCCCCATTTTCC
			R: GCCCTCTGCCTTCCAAGATT
	chr1:201365004-201371945	6941	F: CATCTGTCCCTGCTCCTCAC
			R: GGACCCGAGAAACCAGTCAG
	chr1:201361644-201367725	6081	F: CAATCCCCTGTCCTGACACC
			R: CACAGCAGCTTTGGAGGAGA
	chr1:201358253-201363738	5485	F: ATTTGCTCTGGCTGGGAGAC
			R: CAGACTTCGTGGGAACCGAA
TPM1	chr15:63039120-63044192	5072	F: TCCAAGCATGTTCGTGGTGA
			R: CAGGCAAGAGGTGAGGGAAG
	chr15:63042872-63048223	5351	F: AAGGAGAACGCCTTGGATCG
			R: CTGGCTTCCACTTCTAGGGC
	chr15:63047136-63054505	7369	F: CCCACCTGACCAGATGAACC
			R: GCCGAGTCACCAGAAAGGAA
	chr15:63053395-63059801	6406	F: GGGAAGCCAGGAGAAGTGA
			R: ACCACCCATTTCTGCCAACA
	chr15:63059171-63065962	6791	F: GTTCATGTGCAAGCTGAGGC
			R: AGCTCAGAGAGGTGGGACAT
	chr15:63065347-63072293	6946	F: TCCAAGCCCACCTGTCATTC
			R: CTGGGGGACAACAGCAGATT
